# Supplementary material for: Comparison of GCaMP3 and GCaMP6f for studying astrocyte Ca2+ dynamics in the awake mouse brain
Source: PLoS One. 2017 Jul 24;12(7):e0181113. doi: 10.1371/journal.pone.0181113 (PMC5524333; doi:10.1371/journal.pone.0181113)
Supplement: S1 File — Excel file containing values of all data points presented in this manuscript and underlying statistical analysis. For explanation of organization of the data file, see S2 File. (XLSX) [file pone.0181113.s002.xlsx]

## Sheet: Sheet1
7.58217	6.24758		26.0425	28.0686		-22.9956	-20.3285		9.15	6.915		30.9682	55.6573		0.641747	1		1.30913	1		1.55825	0.763868		26.3342	64.3523		0.0440873	0.206824		0.0729714	0.0787069	0.0440873	0.206824
5.52665	5.17129		36.9516	37.9986		-28.9972	-26.4473		8.45769	7.61379		185.796	103.514		0.690841	1		0.693158	1		1.44751	1.44267		45.1781	46.3042		0.0981297	0.205826		0.0132766	0.0869425	0.0981297	0.205826
6.9131	5.82807		30.6397	31.8966		-15.6187	-22.2996		7.275	6.86944		107.386	71.7407		0.733499	1		0.573641	1		1.36333	1.74325		34.4002	40.1226		0.103785	0.148091		0.0244101	0.070722	0.103785	0.148091
9.39521	5.24691		26.0953	44.3468		-23.1744	-23.5461		9.46667	6.13571		28.3314	137.273		0.567959	1		0.778053	1		1.76069	1.28526		35.4258	39.2587		0.115774	0.225486		0.0359572	0.00844605	0.115774	0.225486
6.06619	6.83452		29.7641	40.121		-23.348	-31.0553		6.99231	7.8		86.3128	42.1017		0.731315	1		0.529006	1		1.3674	1.89034		54.933	43.0573		0.0977022	0.182218		0.0468016	0.0485367	0.0977022	0.182218
7.60588	7.10919		22.954	36.6442		-18.3665	-33.2998		9.13333	8.472		7.51543	21.5539		0.131932	1		0.731367	1		7.57964	1.3673		43.441	44.4296		0.0632872	0.16204		0.0169914	0.00834792	0.0632872	0.16204
7.94796	5.31289		24.4736	33.2753		-17.665	-33.7322		9.55714	6.915		41.8871	47.3885		0.590357	1		0.528076	1		1.69389	1.89367		47.3601	53.1494		0.0915483	0.164805			0.0489298	0.0915483	0.164805
5.93156	6.62708		33.8171	29.5823		-22.5324	-18.669		6.60556	6.15833		27.6955	46.7819		0.680182	1		0.509997	1		1.47019	1.9608		34.3913	42.9451		0.109875	0.184709			0.0720882	0.109875	0.184709
8.54952			20.1372			-22.1087			10.6222			65.3735			1.33685	1					0.748029			31.4075	81.747		0.106042	0.282788				0.106042	0.282788
												22.0705			0.445252	1					2.24592				70.6412			0.328835					0.328835
																									50.7701			0.238443					0.238443
7.27981	6.04719		27.875	35.2417		-21.6452	-26.1722		8.58444	7.10991		60.3336	65.7513		0.654993	1		0.706553	1		2.12348	1.54339		39.2079	52.4343		0.092248	0.211824		0.035068	0.05284	0.092248	0.211824
1.28598	0.767092		5.3746	5.53969		3.95325	5.90663		1.35461	0.808329		53.9556	37.5857		0.299693	0		0.264218	0		1.9535	0.409298		9.04502	13.9314		0.0234803	0.0548148		0.0223175	0.0304877	0.0234803	0.0548148
0.42866	0.271208		1.79153	1.95858		1.31775	2.08831		0.451537	0.285787		17.0623	13.2886		0.0947714	0		0.0934152	0		0.61775	0.144709		3.01501	4.20048		0.00782678	0.0165273		0.00911108	0.010779	0.00782678	0.0165273
>0.5	0.396034		0.497593	0.5		0.227508	0.5		0.281868	0.301699		0.124331	0.241977		0.0133105			0.0911942			0.001	>0.5		0.253829	0.161844		0.0650991	0.460162		>0.5	0.296027	0.0650991	0.460162
ttest	0.0323247		ttest	0.0139973		ttest	0.0799919		ttest	0.0171848		ttest	0.813007		Kruskal	0.001		Kruskal	0.007		Kruskal	0.859		ttest	0.0247095		ttest	9.55995e-06		ANOVA followed by Bonferroni
																		ttest	0.00721509
